# Supplementary material for: Studies on the Effect of Lipofectamine and Cell-Penetrating Peptide on the Properties of 10-23 DNAzyme
Source: Molecules. 2023 May 7;28(9):3942. doi: 10.3390/molecules28093942 (PMC10179765; doi:10.3390/molecules28093942)
Supplement: Supplementary file 1 [file molecules-28-03942-s001.zip]

Archive with 1 entries (1 files):
- molecules-2312977-supplementary.pdf
